# Supplementary material for: SM-Omics is an automated platform for high-throughput spatial multi-omics
Source: Nat Commun. 2022 Feb 10;13:795. doi: 10.1038/s41467-022-28445-y (PMC8831571; doi:10.1038/s41467-022-28445-y)
Supplement: Supplementary file 4 — Supplementary Data 1 [file 41467_2022_28445_MOESM4_ESM.xlsx]

## Sheet: Summarized comparison
		Itemized comparison	SM-Omics	ST (Ståhl et al, 2016)	ST (10X)	Visium (10X)
		Costs [per array]
		Reagents and array cost in USD [per array]	133.72	135.53	419.05	1320
		Novaseq S1 (100 cycles) [per array]	266.38	266.38	266.38	570.83
		Total cost (with sequencing) [per array]	400.1	401.91	685.43	1890.83
		Throughput [2 days]
		Slides	4	1	1	2
		Arrays	64	6	6	8
		Processing time on a 2 day basis [hours]
		Hands-on	2	40	40	21
		Total processing time per run	35	40	40	21
		Resolution [um]	100	100	100	55
		Number of spatial spots	1007	1007	1007	5000
		Data quality metrics
		Mapping to reference genomes: average [%]	58	66	44	55
		Mapping to reference genomes: standard deviation [%]	4	2	2	0.5
		Annotated reads [%]: average	82	82	76	90
		Annotated reads [%]: standard deviation	2	1	1	0
		Summarized comparison [64 libraries]	SM-Omics	ST (Ståhl et al, 2016)	ST (10X)	Visium (10X)
		Reagents and array cost in USD	8558.08	8673.92	26819.2	84480
		Novaseq S1 (100 cycles)	17048.3	17048.3	17048.3	36533.1
		Hands-on processing time [hours]	2	427	427	168
		Total processing time per run [hours]	35	427	427	168

## Sheet: Detailed SM-Omics cost
	SM-Omics
Detailed cost estimates in USD	per array
Codelink Slides	1.06
Outsourcing printing	30.41
DNA primers and barcodes	8.2
Agencourt AMPure XP	4.98
KAPA HiFi HotStart ReadyMix PCR kit	1.06
SuperScript III Reverse Transcriptase	49
RNaseOUT Recombinant Ribonuclease Inhibitor	6.92
USER Enzyme	8.6
DNA Polymerase I	2.13
RNaseH	0.1
T4 DNA Polymerase	3.35
MEGAscript T7 Transcription kit	9.09
SUPERase In RNase Inhibitor	1.15
T4 Rnl2, truncated	6.78
RNase Inhibitor, murine	0.89
Total (without sequencing)	133.72
