# Supplementary material for: SM-Omics is an automated platform for high-throughput spatial multi-omics
Source: Nat Commun. 2022 Feb 10;13:795. doi: 10.1038/s41467-022-28445-y (PMC8831571; doi:10.1038/s41467-022-28445-y)
Supplement: Supplementary file 5 — SupplementaryData 2 [file 41467_2022_28445_MOESM5_ESM.xlsx]

## Sheet: MOB
	SM-Omics (n = 3 tissues)	Ståhl et al ST (n = 3 tissues)
Total counts per layer	UMIs	UMIs
Granular Cell Layer (GR)	819925 ± 282865 (sd = 34.49%)	37400 ± 14100 (sd = 37.70%)
Outer Plexiform Layer (OPL)	663509 ± 151961 (sd = 22.90%)	17900± 5850 (sd = 32.68%)
Glomerular Layer (GL)	603722 ± 136127 (sd = 22.54%)	38000 ± 15800 (sd = 41.57%)
Outer Nerve Layer (ONL)	243157 ± 38350 (sd = 15.77%)	14200 ± 5310 (sd = 37.39%)

## Sheet: Cortex
	SM-Omics
Average counts per layer	IF (n = 5 tissues)	mRNA (n = 5 tissues)
Cortical subplate (CTXSP)	4000.20±1375.70 (sd = 33.14%)	0.19±0.00695 (sd = 3.50%)
Fibrous tracts (FIB)	2005.62±545.48 (sd = 27.19%)	0.13±0.00478 (sd = 3.66%)
Hypothalamus (HY)	3213.68±301.50 (sd = 9.38%)	0.18±0.00537 (sd = 2.92%)
Hippocampal formation (HIP)	2321.03±346.59 (sd = 14.93%)	0.10±0.00136 (sd = 1.36%)
Isocortex (ISOCTX)	3661.38±498.21 (sd = 13.60%)	0.22±0.00272 (sd = 1.23%)
Piriform area (PIR)	3772.10±1310.86 (sd = 34.75%)	0.18±0.00690 (sd = 3.72%)
Thalamus (TH)	2267.83±306.51 (sd = 13.51%)	0.14±0.00177 (sd =1.18%)
