# Supplementary material for: SM-Omics is an automated platform for high-throughput spatial multi-omics
Source: Nat Commun. 2022 Feb 10;13:795. doi: 10.1038/s41467-022-28445-y (PMC8831571; doi:10.1038/s41467-022-28445-y)
Supplement: Supplementary file 6 — Supplementary Data 3 [file 41467_2022_28445_MOESM6_ESM.xlsx]

## Sheet: Sheet1
Antibody target	Antibody clone	Provider	Catalog number	Modification	Amount	Dilution
NeuN	EPR12763	Abcam	ab177487	Alexa Fluor 647	0.8 mg/ml	1:100
Nestin	Rat-401	Biolegend	655107	Alexa Fluor 647	0.5 mg/ml	1:100
F4/80	BM8	Biolegend	123117	APC	0.2 mg/ml	1:100
IgD	11-26c.2a	Biolegend	405707	Alexa Fluor 647	0.5 mg/mL	1:100
CD4	RM4-5	Biolegend	100515	APC	0.2 mg/ml	1:100
CD8a	53-6.7	Biolegend	100711	APC	0.2 mg/ml	1:100
Cd163	S15049I	Biolegend	142407	APC	0.5 mg/mL	1:100
Cd38	90	Biolegend	102711	APC	0.2 mg/ml	1:100
F4/80	BM8	Biolegend	123153	TTAACTTCAGCCCGT	0.5 mg/ml	1:100
IgD	11-26c.2a	Biolegend	405745	TCATATCCGTTGTCC	0.5 mg/ml	1:100
CD4	RM4-5	Biolegend	100569	AACAAGACCCTTGAG	0.5 mg/ml	1:100
CD8a	53-6.7	Biolegend	100773	TACCCGTAATAGCGT	0.5 mg/ml	1:100
Cd163	S15049I	Biolegend	155303	GAGCAAGATTAAGAC	0.5 mg/ml	1:100
Cd38	90	Biolegend	102733	CGTATCCGTCTCCTA	0.5 mg/ml	1:100
